# Supplementary material for: Exploring the TyG Index and the Homeostasis Model Assessment of Insulin Resistance as Insulin Resistance Markers: Implications for Fibromyalgia Management and Understanding—A Narrative Review
Source: Diagnostics (Basel). 2025 Feb 18;15(4):494. doi: 10.3390/diagnostics15040494 (PMC11854647; doi:10.3390/diagnostics15040494)
Supplement: Supplementary file 1 [file diagnostics-15-00494-s001.zip]

Archive with 1 entries (1 files):
- diagnostics-3455196-supplementary.pdf
